# Supplementary material for: Ring-Modified Histidine-Containing Cationic Short Peptides Exhibit Anticryptococcal Activity by Cellular Disruption
Source: Molecules. 2022 Dec 22;28(1):87. doi: 10.3390/molecules28010087 (PMC9821961; doi:10.3390/molecules28010087)
Supplement: Supplementary file 1 [file molecules-28-00087-s001.zip]

Archive with 1 entries (1 files):
- molecules-2053903-supplementary.pdf
